# Supplementary material for: Investigation of Long-Term CD4+ T Cell Receptor Repertoire Changes Following SARS-CoV-2 Infection in Patients with Different Severities of Disease
Source: Diagnostics (Basel). 2024 Oct 19;14(20):2330. doi: 10.3390/diagnostics14202330 (PMC11507081; doi:10.3390/diagnostics14202330)
Supplement: Supplementary file 1 [file diagnostics-14-02330-s001.zip]

Archive with 1 entries (1 files):
- diagnostics-3207705-supplementary.pdf
